# Supplementary material for: Stochasticity Highlights the Development of Both the Gastrointestinal and Upper-Respiratory-Tract Microbiomes of Neonatal Dairy Calves in Early Life
Source: Animals (Basel). 2025 Jan 27;15(3):361. doi: 10.3390/ani15030361 (PMC11816138; doi:10.3390/ani15030361)
Supplement: Supplementary file 1 [file animals-15-00361-s001.zip]

Archive with 1 entries (1 files):
- animals-3410519-supplementary.pdf
